# Supplementary material for: Intestinal microbiota contributes to the heterogeneity of fat deposition by promoting mitochondrial fatty acid β-oxidation
Source: Gut Microbes. 2025 Dec 3;17(1):2593076. doi: 10.1080/19490976.2025.2593076 (PMC12688268; doi:10.1080/19490976.2025.2593076)
Supplement: Supplementary Material — Supplementary_TableCleanVersion. [file KGMI_A_2593076_SM6432.xlsx]

## Sheet: TableS1
TableS 1 Formulation of Experimental Diets
Ingredients (g/kg)	CK
Casein	320
Gelation	80
Soybean oil	60
Corn starch	300
Mixed vitaminsa	12
Mixed mineralsb	12
Ca(H2PO4)2	10
Carboxy methyl cellulose (CMC)	30
Cellulose	169.75
Choline chloride	5
Dimethyl-beta-propiothetin	1
Butylated hydroxytoluene (BHT)	0.25
Total quantity	1000
aMixed vitamin (g/kg): Inositol 25 g, Cholin 100 g, Vitamin B12 5 g, Niacin 25 g, Vitamin B6 5 g, Folic acid 1 g, Vitamin B2 5 g, Biotin 0.25 g, Vitamin B1 5 g, Vitamin C 10 g, Vitamin K3 1 g, Vitamin A 0.15 g, Vitamin E 2.5 g, Pantothenic acid 10 g, Vitamin D3 0.00125 g bMixed minerals (g/kg): NaSeO3 0.02 g, MgSO4·7H2O 147.4 g, NH4 molybdate 0.06 g, CoCl2·6H2O 0.08 g, NaCl 49.8 g, KI 0.16 g, Fe …

## Sheet: TableS2
TableS 2 Formulation of Experimental Diets
Ingredients (g/kg)	Con
Soybean meal	395
Casein	160
Gelation	40
Soybean oil	38
Fish oil	22
Corn starch	275
Mixed vitaminsa	12
Mixed mineralsb	12
Ca(H2PO4)2	10
Carboxy methyl cellulose (CMC)	25
Cellulose	3.45
Choline chloride	5
Dimethyl-beta-propiothetin	2
Y2O3	0.3
Butylated hydroxytoluene (BHT)	0.25
Total quantity	1000
aMixed vitamin (g/kg): Inositol 25 g, Cholin 100 g, Vitamin B12 5 g, Niacin 25 g, Vitamin B6 5 g, Folic acid 1 g, Vitamin B2 5 g, Biotin 0.25 g, Vitamin B1 5 g, Vitamin C 10 g, Vitamin K3 1 g, Vitamin A 0.15 g, Vitamin E 2.5 g, Pantothenic acid 10 g, Vitamin D3 0.00125 g bMixed minerals (g/kg): NaSeO3 0.02 g, MgSO4·7H2O 147.4 g, NH4 molybdate 0.06 g, CoCl2·6H2O 0.08 g, NaCl 49.8 g, KI 0.16 g, Fe …

## Sheet: TableS3
TableS 3 Primers for Nile tilapia
Gene	Primer Sequences (5’ to 3’)	Gen Bank No.
fas	F: TCATCCAGCAGTTCACTGGCATT	GU433188
	R: TGATTAGGTCCACGGCCACA
apob	F: TCCCCAGCTACACTGCACAGTT	XM_005461940
	R: CATCGCCTCTTCCTGACATCATC
dgat2	F: GCTTGAATTCTGTCACCCTGAAGA	XM_003458972
	R: ACCTGCTTGTAGGCGTCGTTCT
srebp1c	F: TGCAGCAGAGAGACTGTATCCGA	XM_005457771
	R: ACTGCCCTGAATGTGTTCAGACA
acly	F: AAAAGCTTTGATGAGCTTGGGG	XM_003442027
	R: TACAGTGGGAGGAGGCAACTCTT
cpt1b	F: AAGGGACGTTACTTCAAGGTG	GQ395696
	R: TCCGACTTGTCTGCCAAGAT
ehhadh	F: GGTAGTGCCCAACTCGACAA	XM_003447428.5
	R: ACTGATACCACCCTCTGCCT
ppara	F: GTTCCTCAAGAGTCTCCGCC	KF871430
	R: AAAGAGCTAGGTCGCTGTCG
atgl	F: GACACATGCTGCAAAGCACT	XM_003440346.5
	R: ACCAGGACGTTTTCTCCGTC
hadh	F: TTGGTATGAAACTCGGCGCT	XM_003452225.5
	R: CAAGTTTGCCCTCTGCAACC
apoe	F: ATAAGCTGCAGAAGCGCCTCAATA	XM_003447249
	R: TTCACTGTATCCAGGTTCTGGGAG
lpl	F: CACCAAACTAGTGGGTCGTGATGT	NM_001279753
	R: TCCCAGACTATAACCCAGCAGATGA
fabp4	F: ACTATCGGACAGGAGGCTGAACTA	KP025971.1
	R: TTCTTCAGGGTGGTCTTCAGCTT
fatp5	F: TACACATCTGGGACCACAGGTTTG	XM_003443859.2
	R: AAGATGTCCTCTGCTGTGACTCCA
bbox1	F: CGATCTCGATATCCACACAGGAGT	XM_013274752.2
	R: TGCATCAAAGACACTGACGTGCT
gpam	F: ATAACATCAAAGCCCCGCACAT	XM_005471309
	R:CCATTCTTCGTCGTATGAAGAAACC
hl	F: GCAGACGCTACAGGAGCACTACAA	FJ436083.1
	R: AAAGCTCCCAGCAAATCCAGAGAT
pparg	F: TGGACTACACAAACATGCACAGC	KF918712
	R: CACGGGACTATCTGAGTACTGTGGA
gpat3	F: CGGAACGACTCTGGTTGGAA	XM_003453595.4
	R: TGATTAGCGACGCAGATCCC
accb	F: ACATGCAGTCCATGCTGCGT	XM_003451659
	R: AAATGCCTCTCAAGCCACTCAA
bbox1	F: CGATCTCGATATCCACACAGGAGT	XM_013274752.2
	R: TGCATCAAAGACACTGACGTGCT
eif1a	F:TTACCCTGGGTGTGAAGCAG	NM_001279647.1
	R:GATTTCCTCGAAACGAGCCTG
acadm	F: ATGGATGCACAGGGATGCAA	XM_003448445.4
	R: ACGCACACATAAGAGGCTCC
acadvl	F: GCTCTGAGTGAAGGCCACAT	XM_003458877.5
	R: TCTCGTGTGTGACCCTTTCG
β-actin	F:ATTGGCAATGAGAGGTTCCGT	XM_003443127.5
	R:GGTTTCGTGGATTCCGCAG

## Sheet: TableS4
TableS 4 Primers used for Zebrafish
Gene	Primer Sequences (5’ to 3’)	Gen Bank No.
cpt1a	F: CCTCCATGGGCACGATTGATAA	NM_001044854
	R: GCAAACAGGATGGCACTCAACA
ehhadh	F: GAATACTTGTGAGGTGGCTCTGGA	NM_207068.1
	R: AGGACACGGTGTGGTCAGCAT
cpt2	F: ATTTGCACAAGAGTATCGTCCCG	XM_005164753.4
	R: GCTGCCAAATACCTCCGTATTGTA
bbox1	F: CCCATGGCTAACAATGTTGCCTA	NM_001017717.1
	R: ATCAGCCTGACGGACACAATGTA
magl	F: TTGTTCTGTCGTTACTGGGAGC	XM_068222890.1
	R: CTGTGAGCAATGTCAGCGTAT
ppara	F: TGCTGGACTACCAGAACTGTGACA	XM_005164753.4
	R: TGCTGGCTGAGAACACTTCTGAG
pparg	F: AATTCGCCAAGAGCATCCCG	NM_131467.1
	R: ATGAGCGGAGAAATCATGATGATC
cpt1b	F: CCTCCATGGGCACGATTGATAA	NM_001005940.1
	R: GCAAACAGGATGGCACTCAACA
atgl	F: GCGTGACGGATGGAGAAA	XM_003201386
	R: AGGCCACAGTAAACAGGAATAT
hsl	F: CGAGTGTCGATAGCCCTCTG	XM_003200544
	R: TCCATATCGGACAACCTTTGCT
bbox1	F: CCCATGGCTAACAATGTTGCCTA	NM_001017717.1
	R: ATCAGCCTGACGGACACAATGTA
ef1α	F: CCCCTGGACACAGAGACTTCATC	L23807.1
	R: ATACCAGCCTCAAACTCACCGAC
β-actin	F: TCTGGTGATGGTGTGACCCA	AY222742
	R: GGTGAAGCTGTAGCCACGCT

## Sheet: TableS5
TableS5 Differential metabolites upregulated in the Low group compared to the High group
Name	FoldChange	log2FoldChange	pvalue	High1	High2	High3	High4	High5	High6	High7	High8	High9	High10	Low1	Low2	Low3	Low4	Low5	Low6	Low7	Low8	Low9	Low10	vip	Regulation
L-Carnitine	7.49706	2.90633	4.12625e-05	2.73928e+06	291363	1.63885e+06	940858	2.33594e+06	1.5165e+06	1.62937e+06	1.24548e+06	1.16198e+06	2.8871e+06	2.72521e+06	1.27658e+07	1.02922e+07	7.84875e+06	1.21251e+07	9.29956e+06	2.8278e+06	5.0455e+07	6.8209e+06	7.69183e+06	2.46042	Up
SM(d20:1/20:4(6E,8Z,11Z,13E)-2OH(5S,15S))	3.50382	1.80893	5.51657e-05	1.31626e+08	3.48424e+08	6.11243e+07	3.57278e+08	4.21667e+08	1.85296e+08	1.33696e+08	2.18253e+08	3.03993e+08	5.36231e+08	8.69449e+08	9.94898e+08	1.12661e+09	8.99403e+08	8.35183e+08	8.25988e+08	6.2407e+08	9.52587e+08	9.01478e+08	1.42218e+09	2.55901	Up
2-Ethylpropanedioylcarnitine	2.40506	1.26607	0.000839736	1.41155e+07	4.77356e+06	5.08661e+06	4.85229e+06	1.21524e+07	3.3584e+06	6.97184e+06	4.84797e+06	3.38378e+06	7.00942e+06	1.19748e+07	2.05261e+07	1.01351e+07	6.35983e+06	2.96216e+07	2.2274e+07	8.42731e+06	2.38458e+07	1.12949e+07	1.56013e+07	2.19608	Up
Levothyroxine	2.54286	1.34645	0.00158037	405908	203636	253716	289400	282332	302756	586648	317235	496868	322784	449519	512406	1.95115e+06	1.5114e+06	722036	1.12259e+06	370264	1.02932e+06	766438	366441	2.15808	Up
O-Propanoylcarnitine	3.00536	1.58754	0.00267284	5.07985e+06	3.07183e+06	6.14898e+06	4.1903e+06	5.36335e+06	3.18647e+06	4.66839e+06	4.96726e+06	3.23631e+06	2.55777e+06	8.48664e+06	4.66707e+06	5.86068e+06	5.74574e+06	2.0703e+07	6.70608e+06	5.76254e+06	3.52682e+07	1.99138e+07	1.45256e+07	1.90321	Up
2-Hydroxyundec-3-enoylcarnitine	2.10666	1.07496	0.00305388	260607	980811	913351	1.01443e+06	1.35856e+06	386443	1.22067e+06	1.33655e+06	662520	306915	1.36794e+06	1.15019e+06	1.00706e+06	1.70741e+06	1.21686e+06	3.91658e+06	1.64781e+06	1.57329e+06	2.14049e+06	2.05437e+06	1.8843	Up
N-docosanoylsphingosine-1-phosphocholine	4.97213	2.31386	0.00320118	2.16963e+07	347822	7.73282e+06	6.57878e+06	7.03795e+06	1.39347e+07	6.78309e+07	4.43405e+07	6.88503e+06	7.56109e+06	1.5775e+07	7.6778e+06	7.71523e+07	1.38284e+08	1.66504e+08	1.62371e+08	1.11554e+08	1.13444e+08	8.27846e+07	3.90564e+07	1.96439	Up
MFCD01971057	1.1855	0.245491	0.00352095	755976	779768	659910	762540	823743	791496	805783	779551	787024	825419	884155	874448	1.08875e+06	854819	862418	893855	837809	1.07487e+06	740119	1.1015e+06	1.99554	Up
CHES (Buffer)	1.61687	0.693205	0.00391844	566216	277605	240174	319733	429049	189673	661474	367348	215712	402163	622674	853912	621604	550041	708788	671825	319169	624750	444964	514815	2.03334	Up
1-pentadecanoyl-2-hydroxy-sn-glycero-3-phosphocholine	7.49599	2.90612	0.00434767	1.87942e+06	933440	1.38871e+06	823469	1.84631e+06	1.89543e+06	1.73704e+06	270490	1.79591e+06	2.23629e+06	9.34858e+06	1.24379e+07	1.53149e+07	1.26751e+06	1.62771e+07	1.68104e+07	2.1565e+06	3.29239e+07	3.84461e+06	608127	2.02912	Up
3-Amino-5,6-dimethyl-2-pyrazinecarboxylic acid	1.48653	0.571947	0.00504245	6.52835e+06	5.13737e+06	6.07695e+06	4.71337e+06	4.27419e+06	4.29045e+06	4.73944e+06	6.11251e+06	5.05653e+06	7.56941e+06	6.0746e+06	8.25618e+06	5.99382e+06	7.1634e+06	9.87499e+06	7.29806e+06	6.17735e+06	1.51457e+07	9.22308e+06	5.80654e+06	1.9216	Up
L-Glutamic acid	2.14432	1.10052	0.00570417	3.86727e+06	2.64178e+06	6.07158e+06	4.3629e+06	3.16506e+06	4.66914e+06	4.08281e+06	3.68917e+06	3.84922e+06	3.1115e+06	4.4421e+06	7.58938e+06	4.53209e+06	7.43478e+06	8.58709e+06	3.83676e+06	4.63759e+06	2.40367e+07	9.98444e+06	9.64225e+06	1.733	Up
Gamma-linolenyl carnitine	6.60257	2.72303	0.00685113	86747.8	45334.7	318190	58033.1	196283	225065	205346	42197	759104	310843	3.61429e+06	2.00402e+06	3.21849e+06	182512	733673	3.03879e+06	232350	1.26112e+06	68416.9	483247	1.79369	Up
Octenoyl-carnitine	12.0929	3.59609	0.00712815	308339	207999	207071	124268	362759	108235	331772	168614	132713	199688	3.46804e+06	682976	687029	123657	1.30254e+07	2.31058e+06	263016	3.51446e+06	155325	1.78686e+06	1.86831	Up
HHL	1.48773	0.573114	0.00787033	2.06386e+06	1.28879e+06	1.16795e+06	3.22838e+06	1.61739e+06	2.15488e+06	869915	3.14693e+06	1.81764e+06	1.98456e+06	3.13509e+06	2.77774e+06	2.26823e+06	3.24188e+06	2.35618e+06	2.29163e+06	3.0181e+06	2.3499e+06	3.56695e+06	3.76743e+06	1.65553	Up
SM(d18:0/22:6(4Z,7Z,11E,13Z,15E,19Z)-2OH(10S,17))	1.75377	0.810458	0.00966207	3.47629e+08	9.88261e+08	5.75173e+08	7.7782e+08	4.81226e+08	7.14452e+08	6.44245e+08	7.01481e+08	6.59297e+08	1.1964e+09	1.29436e+09	1.3823e+09	1.84495e+09	1.42402e+09	1.34461e+09	1.18143e+09	3.29766e+08	1.28964e+09	9.46014e+08	1.39006e+09	1.72675	Up
SM(d18:0/20:5(5Z,8Z,10E,14Z,17Z)-OH(12))	1.81921	0.863314	0.0104761	2.06421e+08	1.70461e+08	1.72492e+08	1.53134e+08	4.91803e+07	5.83182e+07	9.87563e+07	4.64003e+08	6.6538e+08	7.23548e+08	5.96213e+08	6.76812e+08	6.33639e+08	3.14171e+08	4.2152e+08	4.75195e+08	4.56799e+08	5.06931e+08	4.69339e+08	4.73486e+08	1.83838	Up
PC(O-15:0/0:0)	5.57376	2.47865	0.0110626	1.24485e+06	1.32324e+06	1.38437e+06	812399	1.07124e+06	2.19841e+06	1.07477e+06	407747	1.50884e+06	1.44771e+06	5.14126e+06	9.18481e+06	1.02142e+07	647728	5.69343e+06	1.47371e+07	1.7048e+06	1.32856e+07	8.52125e+06	394478	1.90621	Up
(3E,5S,8R,11E,13S,16R)-5,13-dihydroxy-8,16-dimethyl-1,9-dioxacyclohexadeca-3,11-diene-2,10-dione	1.08513	0.117873	0.0114666	3.19682e+06	2.7953e+06	2.74498e+06	2.55958e+06	2.87725e+06	2.60334e+06	2.92255e+06	2.76466e+06	2.90585e+06	2.76279e+06	2.70669e+06	3.23445e+06	3.33272e+06	2.77897e+06	2.94824e+06	3.18254e+06	3.07982e+06	3.19356e+06	2.9889e+06	3.0823e+06	1.90884	Up
Linoleyl carnitine	8.5448	3.09505	0.012409	655052	556583	4.53068e+06	948777	2.95116e+06	4.36219e+06	4.92213e+06	866359	1.0945e+07	5.69974e+06	4.63021e+07	1.93446e+07	3.10422e+07	930004	1.33706e+08	4.18475e+07	4.07627e+06	1.99038e+07	1.15966e+06	1.304e+07	1.70701	Up
1-O-(2'-Methoxyhexadecyl)-Sn-Glycero-3-Phosphocholine	3.51702	1.81436	0.0124698	189765	468196	244119	146001	212087	813364	178675	198435	595808	505965	688263	1.84264e+06	3.30841e+06	334406	327881	1.71178e+06	614266	1.91736e+06	1.60352e+06	145415	1.84265	Up
Acetylcholine	2.94812	1.55979	0.0124734	150144	5.04062e+06	1.01406e+07	1.37239e+07	1.39905e+07	1.31308e+07	1.91846e+07	1.13789e+07	7.85768e+06	1.20016e+07	1.93392e+07	5.11144e+07	2.45994e+07	2.61086e+07	2.4722e+07	2.4905e+07	2.50949e+07	4.21139e+07	5.68934e+07	1.93763e+07	1.75605	Up
Stearoyl-L-carnitine	3.50433	1.80914	0.0126008	491981	444008	479411	286391	427377	743027	937326	215580	898559	747077	2.62974e+06	1.22875e+06	991222	355185	5.75662e+06	2.75667e+06	763028	2.79838e+06	287379	2.30515e+06	1.70628	Up
N3,N4-Dimethyl-L-arginine	1.54896	0.631298	0.0131677	5.94126e+06	2.89505e+06	3.59954e+06	3.39246e+06	6.71552e+06	3.12434e+06	7.78186e+06	2.5478e+06	2.52964e+06	5.31481e+06	7.37407e+06	6.33906e+06	7.59492e+06	4.60089e+06	1.09831e+07	9.3139e+06	4.98155e+06	7.1471e+06	3.53526e+06	6.03995e+06	1.7982	Up
Hydnocarpic acid	1.24881	0.320556	0.0141524	1.33918e+06	1.09988e+06	1.40749e+06	1.8457e+06	1.28331e+06	1.31924e+06	1.71338e+06	1.58301e+06	1.63398e+06	1.25432e+06	1.51581e+06	2.09286e+06	1.66344e+06	1.33999e+06	2.08333e+06	2.42447e+06	1.47937e+06	2.11851e+06	1.58062e+06	1.78375e+06	1.70462	Up
(2E,6E,8E)-Decatrienoylcarnitine	4.96982	2.31319	0.014309	345711	108784	80915.3	113145	192222	124595	138485	82204.6	139253	184790	833741	427382	768471	91627.1	1.53801e+06	1.03563e+06	95829.3	1.90167e+06	69168.9	743417	1.7546	Up
Creatine	3.24547	1.69843	0.0149908	5.74925e+07	3.75263e+07	5.07633e+07	8.63196e+07	7.29589e+07	7.04841e+07	6.59919e+07	7.49427e+07	2.37125e+07	6.47305e+07	6.36443e+07	2.10818e+08	7.6227e+07	2.80637e+08	9.52737e+07	5.07163e+07	4.47557e+07	6.83058e+08	2.66116e+08	1.92013e+08	1.62344	Up
(2E)-3-(3,4-dimethoxyphenyl)prop-2-enoic acid	1.50405	0.588854	0.0152921	1.19616e+06	535129	999841	373135	709792	627585	952384	734933	695948	496777	1.14456e+06	1.24319e+06	818007	525281	776441	1.35067e+06	1.16864e+06	1.7776e+06	1.18837e+06	1.01944e+06	1.63531	Up
2-Decenoylcarnitine	4.703	2.23358	0.0159653	526413	478345	324696	94865.3	783545	245958	159286	65412.7	230660	384546	1.6555e+06	1.06941e+06	1.21344e+06	132634	5.49962e+06	2.19633e+06	210444	2.44439e+06	218712	849938	1.69425	Up
9-Hexadecenoylcarnitine	10.9484	3.45264	0.0160214	535991	152332	729125	434683	1.06898e+06	1.10863e+06	1.24095e+06	211153	4.66255e+06	1.85614e+06	2.165e+07	6.57149e+06	7.11807e+06	264804	6.67089e+07	1.7627e+07	1.5806e+06	4.83986e+06	293793	4.73163e+06	1.66507	Up
1,2-Dipalmitoleoyl-sn-glycero-3-phosphocholine	1.95748	0.968998	0.0163706	6.9393e+07	9.79e+07	1.1829e+08	1.04239e+08	1.09327e+08	8.7805e+07	5.96941e+07	6.59372e+07	3.90793e+07	4.37569e+07	2.43823e+08	9.40658e+07	1.63852e+08	1.57071e+08	1.62524e+08	2.6978e+08	6.3816e+07	7.65434e+07	6.06599e+07	2.64887e+08	1.43934	Up
PC(17:1(10Z)/0:0)	2.53155	1.34002	0.0178589	5.97876e+06	5.1269e+06	5.32427e+06	3.98952e+06	6.07806e+06	9.17366e+06	6.87918e+06	3.14594e+06	6.36941e+06	8.89343e+06	1.64932e+07	2.64993e+07	2.23588e+07	5.96695e+06	1.93114e+07	2.74711e+07	6.63688e+06	1.52425e+07	1.21515e+07	2.18954e+06	1.82695	Up
L-Palmitoylcarnitine	7.70068	2.94499	0.0191488	774678	580228	1.57944e+06	572751	1.47322e+06	1.10296e+06	2.27419e+06	363027	3.47583e+06	2.2202e+06	1.65796e+07	5.18245e+06	6.2536e+06	459912	4.36555e+07	1.67033e+07	1.47555e+06	1.07318e+07	385346	9.59005e+06	1.63323	Up
1-O-Acetyl britannilactone	1.12261	0.166861	0.0200373	2.28987e+06	2.45278e+06	2.22766e+06	2.47774e+06	2.77643e+06	1.95272e+06	2.74792e+06	2.47696e+06	2.12742e+06	2.52784e+06	2.45451e+06	2.74909e+06	3.03336e+06	2.53544e+06	2.67678e+06	3.05636e+06	2.37738e+06	2.79427e+06	2.40653e+06	2.92338e+06	1.7744	Up
PC(P-17:0/0:0)	4.90982	2.29567	0.0202713	298227	1.91833e+06	580533	383598	293542	5.59245e+06	181520	955646	457005	508579	2.62182e+06	1.18309e+06	9.25165e+06	803758	1.18091e+06	6.91842e+06	642579	1.74327e+07	1.44511e+07	353877	1.61054	Up
trans-Vaccenic acid	1.17669	0.234729	0.0204341	3.6816e+06	3.42887e+06	3.31073e+06	3.07482e+06	3.30199e+06	3.63829e+06	5.11795e+06	3.19021e+06	3.45184e+06	3.33196e+06	3.93074e+06	3.88586e+06	3.6387e+06	4.99767e+06	5.25105e+06	4.22232e+06	3.50355e+06	3.70798e+06	4.85077e+06	3.81693e+06	1.59401	Up
1-(1Z-hexadecenyl)-sn-glycero-3-phosphocholine	1.49671	0.581799	0.021217	9.2093e+06	1.42201e+07	3.85418e+06	9.50955e+06	7.03273e+06	6.89407e+06	6.01025e+06	1.1382e+07	6.70613e+06	1.19829e+07	1.02309e+07	1.88851e+07	1.73627e+07	1.34118e+07	8.07459e+06	1.87647e+07	8.39326e+06	1.12742e+07	1.53671e+07	8.15229e+06	1.7678	Up
(9Z)-Icos-9-enoylcarnitine	3.5317	1.82036	0.0212626	88378.3	129380	148395	91938.9	84999.9	626299	285910	82571.1	418707	202580	1.36481e+06	402807	312341	133698	2.859e+06	880866	258465	623922	82704.4	706902	1.50322	Up
LysoPE(0:0/18:2(9Z,12Z))	1.36497	0.448869	0.0212727	1.36385e+06	1.33068e+06	1.58937e+06	1.21246e+06	1.75073e+06	1.49078e+06	2.16851e+06	1.52272e+06	1.71137e+06	1.7265e+06	1.7973e+06	2.37109e+06	2.17911e+06	1.88668e+06	2.33909e+06	1.64052e+06	1.28997e+06	2.28213e+06	4.02164e+06	1.85041e+06	1.66898	Up
(11xi)-4,7-Dihydroxy-12,13-epoxytrichothec-9-en-8-one	1.31374	0.393676	0.0221063	203444	126923	159351	127193	162283	63320.3	110386	168916	151310	147158	157569	145067	236462	159277	182533	212725	186072	248960	168886	168329	1.64902	Up
1,2-dihydroxyheptadec-16-yn-4-yl acetate	2.5693	1.36138	0.0231722	1.57293e+06	987187	1.32358e+06	1.34802e+06	3.2519e+06	2.27881e+06	3.09809e+06	885759	1.24057e+06	1.17407e+06	2.95422e+06	4.32391e+06	1.63782e+06	1.65552e+06	2.92983e+06	2.16512e+06	1.35581e+06	4.79551e+06	1.86231e+07	3.65077e+06	1.54902	Up
6-hydroxysphingosine	1.83223	0.873598	0.0239191	643102	144714	501794	318474	392024	98189.9	196333	334730	155242	465906	213669	667274	300406	498929	871621	1.11317e+06	969020	339704	514901	466975	1.64755	Up
N,N-Dimethylsphingosine	1.25275	0.325096	0.0267297	3.80268e+06	2.65861e+06	2.32742e+06	2.19621e+06	2.31441e+06	3.81452e+06	3.20548e+06	2.00698e+06	2.64306e+06	3.38351e+06	4.59282e+06	3.83829e+06	2.23139e+06	3.73764e+06	4.22472e+06	3.36735e+06	3.54603e+06	3.00888e+06	3.57333e+06	3.39857e+06	1.44035	Up
2-Hydroxy-6-[(8Z)-8-nonadecen-1-yl]benzoic acid	2.05863	1.04168	0.0267995	437947	478276	87397.5	555550	403140	97383.3	541291	491784	287064	103558	590346	306974	503615	646087	546532	1.08529e+06	708818	737630	1.86039e+06	185316	1.57286	Up
Ethyl 2-amino-4,6-diphenylnicotinate	8.47417	3.08307	0.0297261	56974.6	51389.9	70811	64756.7	77883.6	69825.7	68819.5	50272.5	81075.1	133485	55340.5	228882	120979	390564	190304	62592.8	70433	4.55728e+06	325159	144724	1.55741	Up
1-Acetamidocyclopentanecarboxylic acid	6.38786	2.67533	0.0297289	6.88925e+06	2.67024e+06	9.45892e+06	6.14626e+06	6.06934e+06	6.97328e+06	1.07515e+07	1.37654e+07	3.5896e+06	2.78446e+06	1.34527e+07	5.45825e+06	2.5102e+06	2.04187e+07	3.62147e+07	6.66363e+06	8.29446e+06	2.15304e+08	6.979e+07	6.3283e+07	1.35404	Up
(7Z,10Z,13Z,16Z)-docosatetraenoylcarnitine	4.00026	2.00009	0.0303395	376532	307378	411766	259619	602090	650709	503406	386974	1.06414e+06	874505	2.86385e+06	1.42656e+06	1.17759e+06	231574	5.8575e+06	3.47596e+06	653324	3.40784e+06	160158	2.49554e+06	1.55074	Up
MFCD22416941	6.85474	2.7771	0.0303807	1.75295e+06	750596	3.72326e+06	2.0469e+06	2.83215e+06	4.00312e+06	4.60265e+06	984643	8.8443e+06	4.53483e+06	3.82754e+07	1.27787e+07	1.73036e+07	897144	9.29068e+07	3.45633e+07	4.70503e+06	1.36365e+07	623194	1.78883e+07	1.50564	Up
(11Z,14Z,17Z)-Icosa-11,14,17-trienoylcarnitine	4.67965	2.2264	0.0307916	423180	175681	665469	206331	801467	802283	811988	262076	1.58216e+06	855370	4.40608e+06	1.96431e+06	2.55461e+06	250754	1.06616e+07	4.4732e+06	562575	2.68134e+06	166391	3.09938e+06	1.51337	Up
1-hexadecyl-2-[(5Z,8Z,11Z,14Z,17Z)-eicosapentaenoyl]-sn-glycero-3-phosphocholine	1.4247	0.510657	0.0322736	1.88032e+07	1.40349e+07	7.19605e+06	1.1024e+07	1.91862e+07	2.9609e+07	2.43355e+07	2.21529e+07	2.19241e+07	2.05573e+07	1.58497e+07	1.72505e+07	3.45237e+07	2.69104e+07	2.32773e+07	2.70284e+07	2.03272e+07	3.32118e+07	3.89059e+07	3.17312e+07	1.64639	Up
1-pentadecanoyl-sn-glycero-3-phosphocholine	1.66423	0.734851	0.0414782	1.03605e+07	9.90432e+06	9.04113e+06	7.31193e+06	1.00503e+07	1.43088e+07	7.6832e+06	6.6322e+06	8.53489e+06	1.34681e+07	1.78765e+07	2.01962e+07	2.69816e+07	9.77595e+06	1.70706e+07	2.3144e+07	8.74721e+06	2.29632e+07	9.90242e+06	5.26382e+06	1.58807	Up
PE(17:0/0:0)	4.21162	2.07438	0.0422503	624028	596932	865990	246075	1.20376e+06	1.87652e+06	1.35558e+06	249604	658330	821647	4.49e+06	3.27779e+06	2.18359e+06	541716	8.50088e+06	5.89782e+06	302223	6.68707e+06	3.69652e+06	214754	1.52706	Up
PC(P-18:0/18:2(9Z,11E)+=O(13))	1.38873	0.473764	0.0438192	6.55223e+08	4.37854e+08	3.41326e+08	1.76983e+08	4.00982e+08	4.28513e+08	7.97164e+08	1.26654e+09	1.37652e+09	1.26075e+09	8.90176e+08	8.48294e+08	9.35343e+08	7.49648e+08	1.04267e+09	1.40619e+09	9.65479e+08	9.67368e+08	1.05035e+09	1.06258e+09	1.63561	Up
4-AMINOVALERIC ACID	2.83043	1.50102	0.0453934	538956	117904	173651	441990	486112	437696	468477	533818	477710	466346	424762	3.87568e+06	258643	554409	3.33445e+06	404387	893734	577041	496704	905711	1.44909	Up
1-heptadecanoyl-sn-glycero-3-phosphocholine	3.43693	1.78112	0.0462704	1.18061e+07	5.89968e+06	5.70144e+06	9.20584e+06	1.24458e+07	1.33858e+07	9.90266e+06	5.76261e+06	9.24205e+06	1.32113e+07	4.18888e+07	4.35829e+07	5.51379e+07	4.16592e+06	3.88192e+07	5.87527e+07	1.29998e+07	6.59582e+07	6.79533e+06	3.78022e+06	1.5815	Up
L-Glutathione oxidized	2.13111	1.09161	0.0463723	1.11879e+07	2.69116e+06	3.22893e+06	7.87914e+06	1.15894e+07	6.47811e+06	2.71108e+07	6.47236e+06	5.20194e+06	2.65416e+06	7.82586e+06	2.205e+07	6.20431e+06	2.51209e+07	3.36318e+06	5.83693e+06	2.90996e+07	3.77012e+07	1.74476e+07	2.54165e+07	1.3067	Up
methyl 1-methylpiperidine-3-carboxylate	1.4796	0.565211	0.0465544	2.32978e+06	1.72102e+06	1.71063e+06	2.40029e+06	3.07115e+06	2.52859e+06	1.14262e+06	1.93849e+06	1.37283e+06	2.09318e+06	2.54762e+06	2.39027e+06	1.69056e+06	2.70702e+06	2.97964e+06	2.49555e+06	2.09478e+06	4.4387e+06	6.75137e+06	1.95313e+06	1.33915	Up
Bcl-2 Inhibitor	2.03932	1.02809	0.0481413	324676	67901.3	73851	67731.2	69193.5	98635.1	411754	80549.7	135407	117128	208782	315270	171169	314487	398945	143507	513177	498915	29443.7	356850	1.35408	Up
(5Z,8Z,11Z,14Z,17Z)-Icosa-5,8,11,14,17-pentaenoylcarnitine	3.73397	1.90071	0.048776	46261.6	41016.1	112031	42669	61714.7	48605.8	44015.4	39580.3	426662	74022.1	375931	203985	431233	40199.3	1.17621e+06	870631	43839.6	250888	38377.8	65858.1	1.41449	Up

## Sheet: TableS6
Table S5 Receiver Operating Characteristic (ROC) analysis of carnitine and its derivatives
name	AUC	Ci1	Ci2	specificity	sensitivity	PPV	NPV
L-Carnitine	0.97	0.911	1	0.9	0.9	0.9	0.9
O-Propanoylcarnitine	0.92	0.797	1	0.9	0.9	0.9	0.9
2-Hydroxyundec-3-enoylcarnitine	0.9	0.766	1	1	0.7	0.7692	1
2-Ethylpropanedioylcarnitine	0.88	0.727	1	0.8	0.9	0.8889	0.8182
Linoleyl carnitine	0.82	0.618	1	1	0.7	0.7692	1
9-Hexadecenoylcarnitine	0.82	0.604	1	0.8	0.8	0.8	0.8
Stearoyl-L-carnitine	0.82	0.604	1	0.8	0.8	0.8	0.8
Gamma-linolenyl carnitine	0.82	0.627	1	0.9	0.7	0.75	0.875
Octenoyl-carnitine	0.81	0.592	1	1	0.7	0.7692	1
L-Palmitoylcarnitine	0.78	0.538	1	1	0.7	0.7692	1
(7Z,10Z,13Z,16Z)-docosatetraenoylcarnitine	0.78	0.521	1	0.8	0.8	0.8	0.8
2-Decenoylcarnitine	0.78	0.545	1	1	0.7	0.7692	1
(9Z)-Icos-9-enoylcarnitine	0.78	0.564	0.996	0.7	0.8	0.7778	0.7273
(11Z,14Z,17Z)-Icosa-11,14,17-trienoylcarnitine	0.76	0.508	1	1	0.7	0.7692	1
(2E,6E,8E)-Decatrienoylcarnitine	0.74	0.473	1	1	0.7	0.7692	1
(5Z,8Z,11Z,14Z,17Z)-Icosa-5,8,11,14,17-pentaenoylcarnitine	0.68	0.416	0.944	0.9	0.6	0.6923	0.8571
